# Supplementary material for: 3D Bioprinting of an In Vitro Model of a Biomimetic Urinary Bladder with a Contract-Release System
Source: Micromachines (Basel). 2022 Feb 9;13(2):277. doi: 10.3390/mi13020277 (PMC8877589; doi:10.3390/mi13020277)
Supplement: Supplementary file 1 [file micromachines-13-00277-s001.zip]

Archive with 2 entries (2 files):
- Video S2_CRS.mp4
- Video S1_3D bioprinting.mp4
